# Supplementary material for: Relationships between Inhibition, Transport and Enhanced Transport via the Organic Cation Transporter 1
Source: Int J Mol Sci. 2022 Feb 11;23(4):2007. doi: 10.3390/ijms23042007 (PMC8878159; doi:10.3390/ijms23042007)
Supplement: Supplementary file 1 [file ijms-23-02007-s001.zip]

Archive with 1 entries (1 files):
- ijms-1586525-supplementary.pdf
